# Supplementary material for: Functional relationships between plasmids and their significance for metabolism and symbiotic performance of Rhizobium leguminosarum bv. trifolii
Source: J Appl Genet. 2014 May 17;55(4):515–27. doi: 10.1007/s13353-014-0220-2 (PMC4185100; doi:10.1007/s13353-014-0220-2)
Supplement: Supplementary file 1 — The raw data for the phenotypic profiling of RtTA1 and its derivatives cured or deleted in plasmids, using Biolog GN2 microplates. The data were binary coded for statistical analyses: conversion of tetrazolium violet to a purple-coloured compound was considered as a positive phenotype (coded “1”, marked in red); in turn, when the wells remained colourless, the phenotype was considered negative (coded “0”). (XLSX 13 kb) [file 13353_2014_220_MOESM1_ESM.xlsx]

## Sheet: Arkusz1
Supplementary Table S1 The raw data o phenotypic profiling of RtTA1 and its derivatives cured or deleted in plasmids, using Biolog GN2 microplate. Tha data were binary coded for statistical analyses: conversion of tetrazolium violet to a purple-colored compound was considered as positive phenotype (coded "1", marked in red), in turn when the wells remained colorless the phenotype was considered a…
	RtTA1	RtTA101/pd-	RtTA105/pd-	RtTA102/pb-	RtTA106/pa∆	RtTA107/pa∆	RtTA109/pa∆
Water	0	0	0	0	0	0	0
α-Cyclodextrin	0	0	0	0	0	0	0
Dextrin	1	1	1	1	1	1	1
Glycogen	0	0	0	0	0	0	0
Tween 40	0	0	0	0	0	0	0
Tween 80	0	0	0	0	0	0	0
N-Acetyl-D-Galactosamine	0	0	0	0	0	0	0
N-Acetyl-D-Glucosamine	0	0	0	0	0	0	0
Adonitol	1	1	1	1	1	1	1
L-Arabinose	1	1	1	1	1	1	1
D-Arabitol	1	1	1	1	1	1	1
D-Cellobiose	1	1	1	1	1	1	1
i-Erythritol	1	0	0	1	1	1	1
D-Fructose	1	1	1	1	1	1	1
L-Fucose	1	1	1	1	1	1	1
D-Galactose	0	0	0	1	0	0	0
Gentiobiose	1	0	0	0	0	0	0
α-D-Glucose	1	1	1	1	1	1	1
m-Inositol	0	0	0	0	0	0	0
α-D-Lactose	1	1	1	1	1	1	1
Lactulose	0	0	0	0	0	0	0
Maltose	1	1	1	1	1	1	1
D-Mannitol	1	1	1	1	1	1	1
D-Mannose	0	1	1	1	0	0	1
D-Melibiose	0	0	0	0	0	0	0
β-Methyl-D-Glucoside	0	0	0	1	0	0	1
D-Psicose	1	1	0	1	1	1	1
D-Raffinose	0	0	0	0	0	0	0
L-Rhamnose	1	1	1	0	1	1	1
D-Sorbitol	1	1	1	0	1	1	1
Sucrose	1	1	1	1	1	1	1
D-Trehalose	1	1	1	1	1	1	1
Turanose	1	1	1	1	1	1	1
Xylitol	1	0	1	0	1	1	1
Pyruvic Acid Methyl Ester	1	1	1	1	1	1	1
Succinic Acid Mono-Methyl-Ester	1	0	0	0	0	0	0
Acetic Acid	0	0	0	0	0	0	0
Cis-Aconitic Acid	1	0	0	1	1	0	1
Citric Acid	0	0	0	0	0	0	0
Formic Acid	0	0	0	0	0	0	0
D-Galactonic Acid Lactone	0	0	0	0	0	0	0
D-Galacturonic Acid	0	0	0	0	0	0	0
D-Gluconic Acid	0	0	0	0	0	0	0
D-Glucosaminic Acid	0	0	0	0	0	0	0
D-Glucuronic Acid	0	0	0	0	0	0	0
α-Hydroxybutyric Acid	0	0	0	0	0	0	0
β-Hydroxybutyric Acid	0	0	1	0	0	0	0
γ-Hydroxybutyric Acid	1	1	1	0	0	0	0
p-Hydroxy Phenylacetic Acid	0	0	0	0	0	0	0
Itaconic Acid	0	0	0	0	0	0	0
α-Keto Butyric Acid	0	0	0	0	0	0	0
α-Keto Glutaric Acid	0	0	0	0	0	0	0
α-Keto Valeric Acid	0	0	0	0	0	0	0
D,L-Lactic Acid	1	1	1	1	1	1	1
Malonic Acid	0	0	0	0	0	0	0
Propionic Acid	0	0	0	0	0	0	0
Quinic Acid	1	1	0	0	1	1	1
D-Saccharic Acid	0	0	0	0	0	0	0
Sebacic Acid	0	0	0	0	0	0	0
Succinic Acid	1	1	1	1	1	1	1
Bromosuccinic Acid	1	1	1	1	1	1	1
Succinamic Acid	0	0	0	0	0	0	0
Glucuronamide	0	0	0	0	0	0	0
L-Alaninamide	1	1	1	0	1	1	1
D-Alanine	0	0	0	0	0	0	0
L-Alanine	0	0	0	0	0	0	0
L-Alanyl-glycine	0	0	0	0	0	0	0
L-Asparagine	0	0	0	0	0	0	0
L-Aspartic Acid	1	0	0	0	1	0	1
L-Glutamic Acid	1	0	1	0	0	0	1
Glycyl-L-Aspartic Acid	0	0	0	0	0	0	0
Glycyl-L-glutamic Acid	0	0	0	0	0	0	0
L-Histidine	1	0	0	0	1	1	1
Hydroxy-L-Proline	0	0	0	0	0	0	0
L-Leucine	0	0	0	0	0	0	0
L-Ornithine	1	0	0	0	0	0	0
L-Phenylalanine	0	0	0	0	0	0	0
L-Proline	1	0	0	0	0	0	0
L-Pyroglutamic Acid	0	0	0	0	0	0	0
D-Serine	0	0	0	0	0	0	0
L-Serine	0	0	0	0	0	0	0
L-Threonine	0	0	0	0	0	0	0
D,L-Carnitine	0	0	0	0	0	0	0
γ-Amino Butyric Acid	0	0	0	0	0	0	0
Urocanic Acid	0	1	1	0	0	0	0
Inosine	0	0	0	0	0	0	0
Uridine	0	0	0	0	0	0	0
Thymidine	0	0	0	0	0	0	0
Phenylethyl-amine	0	0	0	0	0	0	0
Putrescine	0	0	0	0	0	0	0
2-Aminoethanol	0	0	0	0	0	0	0
2,3-Butanediol	0	0	0	0	0	0	0
Glycerol	1	1	1	1	1	1	1
D,L-α-Glycerol Phosphate	0	0	0	0	0	0	0
α-D-Glucose-1-Phosphate	0	0	0	0	0	0	0
D-Glucose-6-Phosphate	0	0	0	0	0	0	0
